# Supplementary material for: Complex regulatory network allows Myriophyllum aquaticum to thrive under high-concentration ammonia toxicity
Source: Sci Rep. 2019 Mar 18;9:4801. doi: 10.1038/s41598-019-41236-8 (PMC6423053; doi:10.1038/s41598-019-41236-8)
Supplement: Supplementary file 2 — Supplementary Table 1 [file 41598_2019_41236_MOESM2_ESM.xlsx]

## Sheet: Supplementary Table S1
Supplementary Table S1 Spearman correlation analysis of phenotypes with NH4+ content in roots and leaves.

## Sheet: Sheet1
Supplementary Table S1 Spearman correlation analysis of phenotypes with NH4+ content in roots and leaves.
Factors	Growth rate	Fibrous root number	Chl a	Chl b	Car	Fv/Fm	MDA
NH4+ content of roots	-0.720 **	-0.808 **	-0.647 **	-0.612 *	0.164	-0.704 **	-0.771 **
NH4+ content of leaves	-0.724 **	-0.731 **	-0.584 *	-0.553 *	0.096	-0.679 **	-0.621 *
*: significant correlation (p < 0.05); **: significant correlation (p < 0.01).
