# Supplementary material for: Complex regulatory network allows Myriophyllum aquaticum to thrive under high-concentration ammonia toxicity
Source: Sci Rep. 2019 Mar 18;9:4801. doi: 10.1038/s41598-019-41236-8 (PMC6423053; doi:10.1038/s41598-019-41236-8)
Supplement: Supplementary file 3 — Supplementary Table 2 [file 41598_2019_41236_MOESM3_ESM.xlsx]

## Sheet: Supplementary Table S2
Supplementary Table S2 RNA-seq data analysis of roots and leaves samples of Myriophyllum aquaticum.

## Sheet: Sheet1
Supplementary Table S2 RNA-seq data analysis of roots and leaves samples of Myriophyllum aquaticum.
Plant tissue	Leaf									Root
Group	NC			A12			A36			NC			A12			A36
Sample	NC_1	NC_2	NC_3	A12_1	A12_2	A12_3	A36_1	A36_2	A36_3	NC_1	NC_2	NC_3	A12_1	A12_2	A12_3	A36_1	A36_2	A36_3
Raw reads	50452972	51147776	52593856	52462936	52740786	52420358	50841674	53899376	53280354	54287830	50848042	52840210	54467836	50088458	54584190	49148216	51099210	53996214
Raw bases	7567945800	7672166400	7889078400	7869440400	7911117900	7863053700	7626251100	8084906400	7992053100	8143174500	7627206300	7926031500	8170175400	7513268700	8187628500	7372232400	7664881500	8099432100
Raw Gb	7.0482	7.14526	7.34728	7.32899	7.3678	7.32304	7.1025	7.52966	7.44318	7.58392	7.10339	7.38169	7.60907	6.99728	7.62532	6.86593	7.13848	7.54318
Clean reads	49469414	50091982	51177752	50607896	50950570	50360414	49657380	52535968	51899832	53012398	49680806	49927388	52982722	48908792	53216976	47969916	49832960	52421138
Clean bases	7225041848	7308640523	7445870578	7387059764	7443939113	7325341957	7297253737	7706852615	7612897717	7788175524	7300025428	7274253314	7689308342	7128390291	7736017719	7040556932	7303851378	7663429224
Clean Gb	6.72884	6.8067	6.93451	6.87974	6.93271	6.82226	6.7961	7.17757	7.09006	7.2533	6.79868	6.77468	7.16123	6.63883	7.20473	6.55703	6.80224	7.13712
Error rate (%)	0.0146	0.0148	0.0148	0.0143	0.014	0.0152	0.0129	0.0133	0.0133	0.0131	0.0129	0.0149	0.0152	0.0149	0.0151	0.0131	0.0134	0.014
Q20 (%)	97.44	97.37	97.25	97.43	97.53	97.05	98.1	97.94	97.92	98.01	98.08	97.33	97.13	97.27	97.18	98	97.87	97.61
Q30 (%)	92.55	92.36	92.33	92.91	93.15	91.99	94.38	93.99	93.94	94.14	94.33	92.18	92	92.34	92.11	94.12	93.79	93.15
GC content (%)	45.19	45.25	45.35	45.3	45.23	45.46	45.05	44.99	44.95	45.27	45.37	45.56	46.44	46.18	46.32	46.2	46.53	46.49
Mapped ratio (%)	78.85	79.34	78.69	79.93	79.65	78.22	81.52	79.78	79.2	79.64	80.03	78.77	76.53	75.56	73.44	76.75	76.09	76.49
