# Supplementary material for: Complex regulatory network allows Myriophyllum aquaticum to thrive under high-concentration ammonia toxicity
Source: Sci Rep. 2019 Mar 18;9:4801. doi: 10.1038/s41598-019-41236-8 (PMC6423053; doi:10.1038/s41598-019-41236-8)
Supplement: Supplementary file 4 — Supplementary Table 3 [file 41598_2019_41236_MOESM4_ESM.xlsx]

## Sheet: Supplementary Table S3
Supplementary Table S3 Differently expressed genes related to different metabolism pathways in Myriophyllum aquaticum roots and leaves under NH4+ stress.

## Sheet: Sheet1
Supplementary Table S3 Differently expressed genes related to different metabolism pathways in Myriophyllum aquaticum roots and leaves under NH4+ stress.
Gene name	Unigene ID	Description	Root				Leaf
			log2(FoldChange RPKM A12/NC)	FDR	log2(FoldChange RPKM A36/NC)	FDR	log2(FoldChange RPKM A12/NC)	FDR	log2(FoldChange RPKM A36/NC)	FDR
NH4+ assimilation and amino acids synthesis
GS	c79111_g1	Glutamine synthetase	2.31645	0.000103812	0.14636	0.975465	-0.08691	0.969842	0.219193	0.947462
GOGAT	c86420_g1	Glutamate synthase	3.07408	2.29e-09	2.87248	2.27e-08	0.66747	0.381706	1.97345	0.000731543
GDH	c81756_g1	Glutamate dehydrogenase	1.32973	0.000117825	2.03039	7.8e-10	0.895317	0.0448836	1.10851	0.00339399
AS	c67374_g1	Asparagine synthetase	3.25225	7.34e-14	2.82666	9.9e-11	-0.0617912	0.975652	-0.563312	0.389989
P5CS	c10661_g1	Delta-1-pyrroline-5-carboxylate synthase	-0.725821	0.622004	-3.05383	0.00955868	0.959066	0.555127	3.48655	0.00225841
GAD	c78141_g1	Glutamate decarboxylase	-1.0373	0.0306481	-2.08745	4.57e-06	-0.756313	0.227086	-0.863714	0.127868
CS	c78871_g1	Cysteine synthase	-2.42834	1.5e-11	-3.35394	1.05e-21	0.716179	0.147165	0.437918	0.425933
SAT	c72231_g1	Serine O-acetyltransferase	1.64719	2.74e-12	1.66868	9.69e-13	0.472953	0.145529	0.774023	0.00442022
SAMS	c73265_g2	S-adenosylmethionine synthetase	1.30826	6.66e-10	1.22165	7.93e-09	0.0276999	0.980505	-0.176865	0.635202
GOT	c74968_g1	Aspartate aminotransferase	0.322779	0.411927	1.12201	0.000500468	0.241658	0.641903	0.821145	0.0247432
PAST	c82461_g1	Phosphoserine aminotransferase	-0.0138066	0.999972	-0.12989	0.707756	0.784019	0.0074666	0.833861	0.00109268
PSPH	c78414_g1	Phosphoserine phosphatase	-0.508532	0.0332151	-1.0312	5.59e-06	1.10712	2.85e-05	1.20806	1.06e-06
TRP	c49389_g1	Tryptophan synthase	0.388126	0.0272357	0.445658	0.00965035	0.397553	0.0725551	0.583374	0.00175923
PHEA	c81033_g2	Prephenate dehydratase	2.44045	3.92e-05	1.90179	0.00135287	0.0647157	0.990028	1.27222	0.0679462
TAT	c79281_g1	Tyrosine aminotransferase	1.00592	0.00519348	2.05393	1.45e-09	0.426969	0.404948	1.38287	0.000372836
TAL	c77654_g1	Transaldolase	2.70948	1.78e-33	2.06955	8.1e-20	-0.0728527	0.891591	0.441729	0.140964
ALT	c82768_g1	Alanine transaminase	2.2048	6.87e-10	1.5369	2.62e-05	-0.232751	0.709021	0.355682	0.541193
Photosynthesis
LHCB5	c69216_g1	Light-harvesting complex II chlorophyll a/b binding protein 5	-2.3644	0.00136432	-2.91201	5.52e-05	-0.17619	0.92178	-2.51707	0.00168691
CBP3C	c70595_g1	Chlorophyll a-b binding protein 3C	-1.45479	0.084667	-2.26347	0.00472134	-0.177836	0.930998	-3.39716	0.00010104
LHCB3	c72576_g2	Light-harvesting complex II chlorophyll a/b binding protein 3	-1.5383	0.0629494	-2.21274	0.00528428	-0.514124	0.693289	-3.4598	6.42e-05
CBPP4	c74781_g1	Chlorophyll a-b binding protein P4	-2.11625	0.00965319	-2.58328	0.00124126	-0.131028	0.960132	-2.95072	0.000789482
CBP8	c75085_g1	Chlorophyll a-b binding protein 8	-1.27035	0.124947	-2.31237	0.00274262	0.0664246	0.999998	-2.70287	0.0013714
LHCB6	c76281_g1	Light-harvesting complex II chlorophyll a/b binding protein 6	-0.614738	0.461698	-1.01981	0.161538	-0.120945	0.952633	-2.5175	0.000635604
BCHP	c81722_g3	Geranylgeranyl diphosphate reductase	-2.11646	0.00125302	-2.51378	9.24e-05	-0.23534	0.85683	-2.16466	0.00237131
CBP	c81784_g1	Chlorophyll a-b binding protein	-1.19146	0.16157	-2.06693	0.00875927	-0.25763	0.875147	-3.28261	0.000127788
PRCS	c57279_g1	Photosystem I reaction center subunit VI	-2.11282	0.000313996	-2.87695	4.03e-07	-0.246935	0.823429	-1.77291	0.00582139
PPP	c66307_g1	Photosystem II 10 kDa polypeptide	-3.80289	7.66e-10	-3.95159	1.08e-10	-0.141463	0.932005	-1.16544	0.13934
CBP37	c72576_g3	Chlorophyll a-b binding protein 37	-1.55006	0.0355737	-3.27597	2.61e-06	-0.306096	0.819881	-2.51131	0.00129094
LHCA1	c74005_g1	Light-harvesting complex I chlorophyll a/b binding protein 1	-2.35127	0.00274358	-2.74358	0.000371042	-0.464642	0.723594	-3.19069	0.00017711
MCS	c84729_g2	Magnesium-chelatase subunit ChlH	-2.4901	9.56e-05	-2.99278	1.57e-06	-0.445903	0.666841	-2.06616	0.00312957
PPC	c85937_g1	Phosphoenolpyruvate carboxylase	2.08307	3.59e-10	1.6876	5.19e-07	-0.337474	0.523662	-1.49248	8.88e-05
Carbon metablism
BGC	c84050_g1	β-glucosidase	6.79177	8.8e-14	7.74958	5.66e-18	-4.81724	3.69e-05	1.47398	0.238367
EGLD	c74756_g1	Cellulase	4.55674	0.00109583	4.71324	0.000617718	-3.74338	0.0395672	-0.236818	0.999992
SS	c83816_g1	Sucrose synthase	5.9745	1.41e-35	5.44688	1.05e-29	-0.179572	0.867296	0.437047	0.612958
BAM1	c85178_g1	β-amylase1	-2.07841	0.000192056	-0.78668	0.198525	-0.592767	0.475002	0.196045	0.957435
BAM3	c83641_g1	β-amylase3	0.389771	0.651909	1.90352	0.00154845	-1.0203	0.205133	0.321902	0.827695
NCED	c84349_g1	9-cis-epoxycarotenoid dioxygenase	-2.91901	7.05e-06	-1.91595	0.00344324	-1.36528	0.107395	-1.52847	0.0411465
HK	c58626_g1	Hexokinase	-0.529827	0.764232	-2.05616	0.0676107	0.863865	0.59802	3.37904	0.00326826
ENO	c79901_g2	Enolase	1.85329	1.52e-10	1.67419	7.84e-09	-0.211657	0.665865	-0.0282848	0.999992
ENO	c72985_g2	Enolase	0.0987619	0.999972	-1.09331	0.358887	1.10325	0.467296	3.62303	0.00114362
ALDO	c78726_g1	Fructose-bisphosphate aldolase	2.00776	2.52e-10	1.87985	3.06e-09	0.14027	0.822687	0.190565	0.796214
ALDO	c93169_g1	Fructose-bisphosphate aldolase	-0.0439347	0.999972	-0.633541	0.677626	1.61199	0.269917	3.95254	0.000716542
GALM	c85986_g1	Aldose 1-epimerase	1.98084	1.65e-25	1.97892	1.23e-25	0.425301	0.111165	0.49315	0.0349045
PckA	c83614_g1	Phosphoenolpyruvate carboxykinase	1.85543	1.06e-06	2.0473	4.13e-08	0.651996	0.206723	0.671704	0.162986
PK	c81579_g1	Pyruvate kinase	2.45479	2.13e-13	2.09216	5.16e-10	-0.486758	0.326725	-0.0836201	0.999992
MDH	c77941_g1	Malate dehydrogenase	0.15064	0.488651	-0.281101	0.128301	0.413801	0.0642229	0.355924	0.0804962
ACLY	c81766_g1	ATP citrate (pro-S)-lyase	1.82654	9e-07	2.10004	7.74e-09	-0.635113	0.211699	0.0550339	0.999992
CS	c54419_g1	Citrate synthase	0.400303	0.871872	-1.33268	0.28166	0.598062	0.751477	3.28961	0.00596792
ACO	c80895_g1	Aconitate hydratase	0.925413	1.45e-09	1.03252	6.26e-12	0.261889	0.222139	0.306573	0.111133
OGDH	c32062_g1	2-oxoglutarate dehydrogenase	1.49175	0.0881734	2.59629	0.00163517	0.733568	0.565743	1.80436	0.0606979
RBOH	c85822_g1	NADPH oxidase	2.1254	0.00121882	1.64984	0.0124331	-1.28539	0.131541	0.139114	0.999992
NOX	c73024_g1	NADPH oxidase	4.98861	0.000681573	5.15764	0.000369589	-3.30863	0.099337	0.510869	0.960385
IDH	c50355_g1	Isocitrate dehydrogenase	0.645327	0.696842	-1.12484	0.399896	1.69322	0.262913	3.67421	0.00230234
PYC	c56604_g2	Pyruvate carboxylase	-0.0085976	0.999972	-4.63497	0.0010541	0.210394	0.955886	2.72119	0.0540169
ACACA	c61510_g1	Acetyl-CoA carboxylase	0.223952	0.995665	-3.03463	0.00909491	0.796076	0.649471	3.10708	0.00969581
ALDO	c74849_g1	Fructose-bisphosphate aldolase	-2.8287	2.82e-05	-2.16312	0.00138412	-0.595647	0.571058	-1.5005	0.0567015
SDHB	c77210_g1	Succinate dehydrogenase (ubiquinone) iron-sulfur subunit	0.408002	0.00793408	0.479638	0.0014395	-0.312541	0.113131	0.0397193	0.999992
LSC1	c78573_g2	Succinyl-CoA synthetase alpha subunit	0.246522	0.201929	0.179032	0.38073	-0.340513	0.137819	-0.101609	0.793196
DLST	c79414_g1	2-oxoglutarate dehydrogenase E2 component	1.01986	5.56e-11	1.03042	2.48e-11	-0.331209	0.120253	0.235499	0.276269
DLD	c79479_g1	Dihydrolipoamide dehydrogenase	0.605358	5.63e-06	0.60073	5.26e-06	-0.378398	0.0302666	0.0285202	0.999992
SDHA	c81833_g1	Succinate dehydrogenase (ubiquinone) flavoprotein subunit	0.341528	0.000882223	0.459123	4.11e-06	0.00824341	0.999998	0.236273	0.0434108
IDH	c82188_g1	Isocitrate dehydrogenase (NAD+)	0.00568061	0.999972	-0.292783	0.265342	-0.5138	0.0908806	-0.267573	0.436673
LSC2	c82645_g1	Succinyl-CoA synthetase beta subunit	0.0894664	0.490224	0.101522	0.401688	-0.107019	0.486022	0.0321922	0.984445
PDHB	c82875_g1	Pyruvate dehydrogenase E1 component beta subunit	0.293569	0.0117564	0.135534	0.296543	-0.0342206	0.89115	0.362037	0.00383108
PDHC	c83471_g1	Pyruvate dehydrogenase E2 component	0.282989	0.00948167	0.225658	0.0410531	-0.103591	0.528078	0.302134	0.0106099
ACLY	c84425_g1	ATP citrate (pro-S)-lyase	-0.133186	0.459874	-0.342116	0.0206854	-0.286249	0.13109	-0.264473	0.137171
OGDH	c84741_g1	SucA; 2-oxoglutarate dehydrogenase E1 component	0.961379	1.21e-11	1.02506	2.63e-13	-0.182393	0.394736	0.104958	0.705197
FUMC	c84843_g2	Fumarate hydratase, class II	-0.180601	0.0866084	-0.323771	0.00111821	-0.281863	0.0278042	-0.139197	0.293229
MDH	c51046_g1	Malate dehydrogenase	-1.00326	0.44634	-2.48495	0.0263885	0.819527	0.625027	2.92718	0.0123763
Stress response and ROS removal
OSML	c40810_g1	Osmotin-like protein OSML13	3.34195	0.000259666	3.77185	2.66e-05	-1.88542	0.112332	-0.113677	0.999992
NSH1	c65292_g1	Non-symbiotic hemoglobin 1	1.68162	0.00719197	0.357055	0.686051	1.16609	0.148703	0.879051	0.284437
USPA	c66281_g1	Universal stress protein A	1.62769	4.56e-06	1.55326	1.04e-05	0.0357887	0.994295	0.212018	0.786605
MYBIR	c70480_g1	Transcription factor MYB1R1	1.49306	1.29e-16	1.64921	2.22e-20	0.269881	0.311676	-0.177082	0.558398
ACHSP	c71856_g1	Activator of 90 kDa heat shock protein ATPase homolog 1	2.06419	1.77e-12	2.85244	1.31e-23	-0.0443334	0.970594	0.0899722	0.999992
ERTF	c71859_g1	Ethylene-responsive transcription factor RAP2-3	3.69966	1.3e-19	3.56419	1.97e-18	0.601029	0.327697	0.957287	0.060126
PTPLA	c73853_g1	Protein tyrosine phosphatase-like protein	2.14818	0.000807969	2.5259	5.77e-05	-0.0516037	0.999998	-0.0119128	0.999992
HSP	c74216_g1	Heat shock protein	4.62457	6.98e-15	5.9752	8.87e-25	1.74912	0.0321002	4.85712	8.09e-15
CPDJ	c74912_g2	Chaperone protein dnaJ 20	3.33216	1.5e-14	3.45468	8.58e-16	0.294657	0.699775	1.2336	0.0160725
MYBP	c75254_g1	Myb proto-oncogene protein	0.820254	0.0500909	0.947127	0.0207485	0.16101	0.836927	1.18434	0.00753474
TIP	c76125_g1	Aquaporin TIP	4.62088	6.64e-11	3.82465	8.84e-08	-0.940558	0.37287	-0.974437	0.339736
HSK	c77930_g1	Histidine kinase	2.89449	9.07e-15	3.36055	6.03e-20	-0.566025	0.301366	-0.342075	0.593874
HTPG	c78178_g1	Molecular chaperone HtpG	2.24302	2.35e-06	3.35233	1.57e-13	-0.229543	0.794001	-0.33577	0.71124
HTPG	c78883_g1	Molecular chaperone HtpG	2.51779	6.41e-08	3.44174	1.95e-14	-0.238654	0.779799	-0.296592	0.765817
HSPA1_8	c80794_g4	Heat shock 70kDa protein 1/8	0.760442	0.62513	-0.69404	0.654306	0.314772	0.900445	3.1539	0.0105876
TPP	c80923_g1	Trehalose-phosphate phosphatase J	4.3867	6.37e-16	3.54103	1.09e-10	-0.695106	0.407626	-0.166087	0.999992
HSP	c84555_g2	Heat shock 70 kDa protein	1.12818	0.000149685	1.25192	1.83e-05	0.0158276	0.999998	0.0163467	0.999992
CALR	c85480_g1	Calreticulin	2.32972	4.05e-27	2.26785	7.29e-26	0.504045	0.0964997	0.515784	0.0568035
SOD	c77763_g1	Superoxide dismutase	3.36841	3.06e-13	3.5569	7.17e-15	2.12677	0.000181765	2.81691	4.44e-08
POD	c49691_g1	Peroxidase	6.02861	5.63e-20	6.96043	1.12e-26	-1.48458	0.108022	1.70303	0.0337293
Secondary metabolites
PAL	c81725_g2	Phenylalanine ammonia-lyase	2.91135	0.000136996	2.13675	0.00529946	0.113998	0.96732	1.72321	0.0505712
C4H	c78361_g1	Trans-cinnamate 4-monooxygenase	1.64959	7.15e-11	1.32766	2.23e-07	-0.464487	0.185656	-0.0890079	0.968455
4CL	c68990_g1	4-coumarate--CoA ligase	0.523993	0.0016973	0.55407	0.000755482	0.432569	0.0429448	0.657215	0.000283912
CCR	c75138_g1	Cinnamoyl-CoA reductase	2.94386	6.79e-05	2.55194	0.000518913	0.953622	0.36389	2.09582	0.0105087
CAD	c53087_g1	Cinnamyl-alcohol dehydrogenase	1.5862	0.000108396	1.49098	0.00024141	0.491898	0.408281	1.13683	0.0124934
CAT	c77993_g1	Catalase-peroxidase	9.00679	2.36e-07	9.18139	9.97e-08	-0.014642	NA	-0.0820546	0.999992
UGT72E	c73992_g1	Coniferyl-alcohol glucosyltransferase	3.25849	2.35e-05	4.50972	9.55e-10	-0.158759	0.948121	0.848793	0.496201
C3H	c76703_g1	Coumaroylquinate 3'-monooxygenase	2.30208	1.84e-09	1.91331	7.45e-07	-0.0355141	0.999285	0.613063	0.234921
COMT	c55766_g1	Caffeic acid 3-O-methyltransferase	3.67862	0.00140825	6.00374	5.16e-08	-1.86501	0.257075	3.45913	0.00621501
CCOM	c71828_g1	Caffeoyl-CoA O-methyltransferase	3.5759	4.74e-13	2.20768	1.6e-05	-0.502573	0.531098	-0.871999	0.18787
HCT	c84073_g1	Shikimate O-hydroxycinnamoyltransferase	3.09079	1.62e-12	2.177	1.2e-06	0.59154	0.364895	0.418218	0.566963
F5H	c83837_g1	Ferulate-5-hydroxylase	1.69754	6.01e-09	2.08265	2.27e-13	-0.35721	0.427044	-0.712999	0.0457652
CSE	c81455_g2	Caffeoylshikimate esterase	-0.819711	0.086079	0.802501	0.092286	-0.121922	0.906092	1.57547	0.00141851
CHS	c87119_g2	Chalcone synthase	2.78769	0.000190759	1.8202	0.0162754	-0.294836	0.8397	1.17894	0.218755
CHI	c61896_g1	Chalcone isomerase	2.30442	1.49e-07	2.94969	4.1e-12	-1.10739	0.0569995	1.32429	0.00749884
N3D	c71979_g1	Naringenin 3-dioxygenase	1.81602	0.000422513	1.39895	0.00670222	-0.74538	0.291718	0.0316962	0.999992
FLS	c82714_g1	Flavonol synthase	4.69464	7.77e-09	4.44304	4.3e-08	-2.33619	0.0321949	0.0221968	0.999992
DFR	c75767_g1	Dihydroflavonol 4-reductase	4.24325	1.18e-05	1.7914	0.0809477	-1.28925	0.351357	-0.467548	0.868772
ANS	c69840_g1	Anthocyanidin synthase	4.63951	7.98e-07	2.79621	0.0035735	-1.72684	0.18226	-0.889971	0.560273
ANR	c79925_g1	Anthocyanidin reductase	3.27458	1.41e-19	2.91299	9.11e-16	0.677831	0.189864	1.74364	3.95e-05
LAR	c83556_g1	Leucoanthocyanidin reductase	2.70231	7.2e-09	1.38869	0.00458713	0.132754	0.906898	0.0742215	0.999992
