# Supplementary material for: Complex regulatory network allows Myriophyllum aquaticum to thrive under high-concentration ammonia toxicity
Source: Sci Rep. 2019 Mar 18;9:4801. doi: 10.1038/s41598-019-41236-8 (PMC6423053; doi:10.1038/s41598-019-41236-8)
Supplement: Supplementary file 5 — Supplementary Table 4 [file 41598_2019_41236_MOESM5_ESM.xlsx]

## Sheet: Supplementary Table S4
Supplementary Table S4 Primers used for qRT-PCR in Myriophyllum aquaticum roots and leaves under NH4+ stress.

## Sheet: Sheet1
Supplementary Table S4 Primers used for qRT-PCR in Myriophyllum aquaticum roots and leaves under NH4+ stress.
Primer ID	Gene ID	Gene description	Primer sequences (5'-3')	Length of sequence
Actin1-F1	c58870_g1	Reference gene	CTTGGATTGAGCCTCATCAC	108
Actin1-R1			TGCACCTAGAGCAGTGTTCC
GOGAT-F2	c86420_g1	Glutamate synthase	ACTCGTGGCTCCATAGAGTG	113
GOGAT-R2			GTCGGGAAAGGTCTATCAGG
GDH-F1	c81756_g1	Glutamate dehydrogenase	TGCTCGAGGTCCCATGAAAG	100
GDH-R1			CTACGGCAGTCTTCCATGTC
AS-F1	c73529_g1	Asparagine synthetase	ACCAAGAAGAGTCCCATTCC	94
AS-R1			GTTCTTCCCGCAGAACTCAG
PSPH-F2	c78414_g1	Phosphoserine phosphatase	ATTGGACTGCCAGAGCAATG	84
PSPH-R2			GCCAGAGATGGCTTGAAGAG
PHEA-F1	c81033_g2	Prephenate dehydratase	CTGAAGGCAAACGCCGATAG	104
PHEA-R1			GCCCATAATTCCTCGTACGG
LHCB3-F1	c72576_g2	Light-harvesting complex II chlorophyll a/b binding protein 3	TACTTGACCGGAGAATTCCC	92
LHCB3-R1			CTCAAGAGCCCTGTTCTTGG
LHCB6-F1	c76281_g1	Light-harvesting complex II chlorophyll	TCGGAACACAGCTCATTCTC	134
LHCB6-R1		a/b binding protein 6	CACCAGTGGCATTCACAAAG
LHCA1-F1	c74005_g1	Light-harvesting complex I chlorophyll	GGGCTGGGTTAAACATTGTG	98
LHCA1-R1		a/b binding protein 1	GTGGTTTGCCAGTATGCTTC
PPC-F2	c85937_g1	Phosphoenolpyruvate carboxylase	AGCTCAGCATCCTGGAATTG	90
PPC-R2			AAGTAGCTCTAGCCGCCTTC
SS-F1	c83816_g1	Sucrose synthase	CTCCAGACAACGTCAATAGC	94
SS-R1			CCATTGGGAGACCATTTCAC
BAM3-F1	c83641_g1	β-amylase 3	TGGCCACCTGAATAAACCTC	110
BAM3-R1			CCGTCTTTCTCGACCAATCC
OGDH-F1	c32062_g1	2-oxoglutarate dehydrogenase	GGTTTCGTGCCATCTTCCAG	89
OGDH-R1			CATATCGAGTCGGGCACCAC
SOD-F1	c77763_g1	Superoxide dismutase	CCGAGCTTATGTGGATAACC	114
SOD-R1			GAAGGCTGGAAGGATTTCAC
POD-F1	c49691_g1	Peroxidase	AAGGGCTCAAATGGTGAAGG	90
POD-R1			CTTACTGGATGCTGCCTCTG
PAL-F1	c81725_g2	Phenylalanine ammonia-lyase	GTGCAGAGCAACACAATCAG	119
PAL-R1			CTTGGCAAAGAGCCACTAAG
CCR-F2	c75138_g1	Cinnamoyl-CoA reductase	TAGAAGCGAGCAAGGAAGAG	89
CCR-R2			AGACCGAAGCTGCAAGAAAC
CHI-F2	c61896_g1	Chalcone isomerase	ATTTGGAAGGCCGCCGGAAC	94
CHI-R2			GAGCCAGGAGGGAAGCTTTG
